# Supplementary material for: Tumor spatial heterogeneity in myxoid-containing soft tissue using texture analysis of diffusion-weighted MRI
Source: PLoS One. 2017 Jul 14;12(7):e0181339. doi: 10.1371/journal.pone.0181339 (PMC5510859; doi:10.1371/journal.pone.0181339)
Supplement: S1 Table — (XLSX) [file pone.0181339.s001.xlsx]

## Sheet: Texutre features (ADC)
ID	benign/malignant	B/M	age	sex	volume	n-th order statistical moments	mean	SD	skewness	Kurtosis	Regional features	intensity_variability	size_zone_variability	Local features	Energy	Entropy	Correlation	Contrast	Homogeneity	Variance	Max Probability
A1	malignant	1	79	m	52.1364		2.26284	0.300465	0.473051	4.7966		135.992	5.07609		0.00356342	2.58369	0.0149654	31.075	0.317257	38.1689	0.0086259
A2	benign	0	80	f	19.1821		2.17339	0.405002	-2.24647	8.72938		66.5073	3.0726		0.0065803	2.38888	0.00999888	52.3318	0.354716	65.1881	0.0198205
A3	benign	0	49	m	13.2617		2.41737	0.319663	-0.940281	4.38077		198.59	5.96444		0.00212466	2.81041	0.00799645	57.9113	0.281517	79.5692	0.00604861
A4	malignant	1	75	m	20.6094		1.25874	0.383905	0.367091	2.93221		195.991	8.51225		0.00222452	2.84379	0.0085974	53.2595	0.292752	74.687	0.00749466
A5	benign	0	37	f	7.78309		1.45679	0.14428	0.575627	3.91479		81.0824	3.1495		0.00314895	2.5662	0.00503729	90.3861	0.228858	67.4446	0.00992089
A6	benign	0	72	f	2.98438		1.56611	0.304723	0.262702	3.98102		100.986	3.89789		0.00347437	2.57652	0.00946287	57.8829	0.275994	53.1755	0.0103345
A7	benign	0	70	m	9.8293		2.51478	0.328174	-0.187538	2.68484		87.8721	3.14781		0.00292772	2.59454	0.00601539	63.9716	0.259154	128.817	0.00872669
A8	malignant	1	79	m	104.76		1.49071	0.449019	-0.286863	2.56741		957.032	35.1008		0.00153224	2.97867	0.00692099	56.0223	0.293321	104.73	0.00354021
A9	benign	0	60	m	6.64319		2.3719	0.211709	-1.79554	7.16411		60.5743	1.84778		0.00543507	2.3629	0.006809	76.3957	0.279027	66.8227	0.0161387
A10	benign	0	50	f	2.66406		1.30838	0.246691	-0.211433	4.29599		117.262	3.98468		0.00411885	2.4721	0.00693694	58.0932	0.26888	42.9212	0.0120682
A11	benign	0	70	f	4.46094		1.58764	0.396006	0.155719	3.02395		178.495	6.1441		0.00180887	2.8495	0.00480406	103.407	0.225025	96.4663	0.00644785
A12	malignant	1	67	m	2.48438		1.87414	0.228514	-0.573338	3.94989		91.1167	3.04414		0.00334636	2.5738	0.00935866	50.7027	0.280859	66.3774	0.0100261
A13	malignant	1	60	f	3.75		2.14509	0.16176	-0.338252	4.2924		62.6802	2.58232		0.0043747	2.52588	0.0122945	40.3897	0.310833	43.8909	0.0145598
A14	malignant	1	55	f	8.11945		2.13086	0.218446	-2.3721	15.7581		33.5578	1.93845		0.00930106	2.1644	0.0153212	25.7706	0.373004	20.3119	0.0245813
A15	benign	0	44	m	4.86133		1.57103	0.217268	0.315833	2.92758		100.781	4.99073		0.00263677	2.68363	0.00667944	76.175	0.268408	62.1583	0.00762675
A16	benign	0	48	f	10.4121		2.54483	0.385245	0.56009	2.96609		182.35	7.28298		0.00222957	2.80048	0.00800241	62.6712	0.27526	75.2388	0.00725491
A17	benign	0	49	m	46.5584		1.79183	0.402365	0.485149	2.62616		242.95	9.92881		0.00121193	3.02453	0.00492379	80.6374	0.241638	149.539	0.00378397
A18	malignant	1	52	m	40.6367		1.58815	0.442821	-0.177128	2.86507		731.024	27.8454		0.00169517	2.92388	0.00760547	63.7641	0.266685	74.7671	0.0041244
A19	malignant	1	39	m	648.796		1.75634	0.409001	-1.05149	4.5203		746.882	36.6745		0.00359885	2.72376	0.0109174	37.3364	0.357914	65.0483	0.00909138
A20	malignant	1	55	m	212.829		1.41136	0.372506	-0.546499	3.48545		1225.62	55.4881		0.00276143	2.77787	0.0110856	37.2669	0.334773	62.1551	0.0066843
A21	malignant	1	63	f	435.872		2.20694	0.356176	-0.503918	4.20793		136.895	10.8764		0.00596341	2.48877	0.0210237	19.899	0.416412	33.3264	0.0185401
A22	malignant	1	59	m	382.039		1.37425	0.265853	0.0624482	3.06725		1275.72	52.4721		0.00328295	2.66125	0.0158986	28.4338	0.340388	40.7503	0.00743191
A23	malignant	1	63	m	192.662		2.81133	0.735428	0.814161	2.6922		346.701	14.3415		0.00229941	2.88116	0.00675524	57.1985	0.302994	109.99	0.00792451
A24	benign	0	46	f	12.916		1.9743	0.287131	-0.278894	4.19506		230.113	8.40332		0.00394672	2.58801	0.0130561	37.6366	0.318535	35.1965	0.0116094
A25	benign	0	56	f	12.4844		2.39564	0.236236	-1.30786	6.0515		74.1174	5.11308		0.006719	2.38452	0.0181996	26.3169	0.386072	28.7678	0.0192579
A26	benign	0	45	m	41.8008		1.9178	0.512911	0.283984	1.67459		121.601	7.13447		0.00283709	2.82026	0.00479019	71.4955	0.332721	165.915	0.012479
A27	benign	0	42	m	21.7329		2.28512	0.463989	-0.388416	2.48121		211.841	6.02875		0.00176576	2.84506	0.00630173	72.8541	0.250094	103.121	0.00612327
A28	benign	0	67	f	48.5953		2.15815	0.475043	-0.0576592	2.70652		268.675	10.4155		0.00137795	2.98197	0.00554431	86.1802	0.242804	109.243	0.00434764
A29	benign	0	37	m	2.65354		1.5258	0.244304	-0.38398	3.67176		35.1642	1.32783		0.00736397	2.16869	0.00627956	104.459	0.224942	85.217	0.0177206
A30	malignant	1	52	f	60.7044		2.27287	0.267301	-2.09141	10.9499		79.0012	5.82729		0.00809894	2.30548	0.0249143	17.9702	0.421821	27.7213	0.0189872
A31	malignant	1	56	f	108.412		1.75971	0.224026	0.318757	3.16184		234.453	9.19566		0.00276704	2.72606	0.0127698	34.7739	0.316609	52.416	0.00750332
A32	benign	0	50	f	6.46566		2.55271	0.228817	-0.755305	3.42731		80.6627	2.3083		0.00385794	2.47751	0.00633331	77.0096	0.258786	93.5696	0.0122101
A33	benign	0	69	f	26.1875		3.65546	0.812348	-0.358441	2.08873		303.491	10.4925		0.00178012	2.92656	0.00596247	62.9695	0.302043	127.734	0.00581768
A34	benign	0	40	m	2.60682		1.96622	0.245773	0.136671	3.13073		44.9576	1.84093		0.00647685	2.2156	0.00341739	144.691	0.189659	109.286	0.0164605
A35	benign	0	43	m	2.71484		1.54221	0.237579	0.846099	4.38805		54.7033	3.39689		0.00411714	2.50406	0.00674429	63.107	0.284481	49.5685	0.012922
A36	malignant	1	32	m	132.613		1.9693	0.266459	-0.631485	4.40543		69.5532	15.5573		0.0114254	2.1516	0.0439263	9.70116	0.479822	15.5471	0.0271178
A37	malignant	1	68	m	83.493		1.97145	0.239573	0.724566	3.62333		125.239	6.06909		0.00262675	2.77235	0.0101598	34.0805	0.317415	76.9794	0.00770547
A38	benign	0	56	f	38.9528		2.1381	0.420356	-0.153601	2.16528		247.65	7.62134		0.000993931	3.09814	0.00349967	132.812	0.217495	182.046	0.0035825
A39	malignant	1	80	f	11.0781		2.24837	0.244225	0.0125543	3.5507		211.194	8.07206		0.00342595	2.61813	0.0129846	38.728	0.301712	38.8939	0.0104923
A40	benign	0	39	m	13.7349		1.70737	0.319595	0.141672	3.15047		90.82	4.675		0.00247153	2.68052	0.00759335	64.5821	0.259998	73.8771	0.00754097
